# Supplementary material for: Molecular Modeling and In Vitro Functional Analysis of the RGS12 PDZ Domain Variant Associated with High-Penetrance Familial Bipolar Disorder
Source: Int J Mol Sci. 2024 Oct 24;25(21):11431. doi: 10.3390/ijms252111431 (PMC11546610; doi:10.3390/ijms252111431)
Supplement: Supplementary file 1 [file ijms-25-11431-s001.zip]

Archive with 1 entries (1 files):
- ijms-3163573-supplementary.pdf
